# Supplementary material for: Polystyrene Microplastics Postpone APAP-Induced Liver Injury through Impeding Macrophage Polarization
Source: Toxics. 2022 Dec 16;10(12):792. doi: 10.3390/toxics10120792 (PMC9781384; doi:10.3390/toxics10120792)
Supplement: Supplementary file 1 [file toxics-10-00792-s001.zip]

Archive with 1 entries (1 files):
- toxics-2065815-supplementary.pdf
